# Supplementary material for: Expanding the Scope of an Amphoteric Condensed Tannin, Tanfloc, for Antibacterial Coatings
Source: J Funct Biomater. 2023 Nov 18;14(11):554. doi: 10.3390/jfb14110554 (PMC10672460; doi:10.3390/jfb14110554)
Supplement: Supplementary file 1 [file jfb-14-00554-s001.zip]

Archive with 1 entries (1 files):
- jfb-2653679-supplementary.pdf
